# Supplementary material for: Mechanical Properties of a Solvated Biomolecule: RGD (1FUV) Peptide
Source: Int J Mol Sci. 2024 Sep 21;25(18):10164. doi: 10.3390/ijms251810164 (PMC11432424; doi:10.3390/ijms251810164)
Supplement: Supplementary file 1 [file ijms-25-10164-s001.zip]

Archive with 1 entries (1 files):
- ijms-3179887-supplementary.pdf
